# Supplementary material for: NRP1 interacts with endoglin and VEGFR2 to modulate VEGF signaling and endothelial cell sprouting
Source: Commun Biol. 2024 Jan 19;7:112. doi: 10.1038/s42003-024-05798-2 (PMC10799020; doi:10.1038/s42003-024-05798-2)
Supplement: Supplementary file 3 — Supplementary Data [file 42003_2024_5798_MOESM3_ESM.xlsx]

## Sheet: Fig. 1a-c
Fig 1a-c Representative FRAP curves of different receptors
	Data (fluorescence intensity per 100 msec counting channel, as a function of time) are arranged in lines of 8 channels per line (i.e., for line 1, the 8 points are of 0.1, 0.2, 0.3… 0.8 sec).
	The left column depicts the time at the start (first channel) of each line; thus, it is 0 for line 1, 0.8 for line 2, 1.6 for line 3, etc.
			Fig 1a: Representative FRAP curve of HA-ENG												Fig 1b: Representative FRAP curve of myc-NRP1												Fig 1c: Representative FRAP curve of myc-VEGFR2
Time (s) at first													Time (s) at first												Time (s) at first
channel in line	Fluorescence intensity (arbitrary units) per 100 msec dwell time, 8 channels per line												channel in line	Fluorescence intensity (arbitrary units) per 100 msec dwell time, 8 channels per line											channel in line	Fluorescence intensity (arbitrary units) per 100 msec dwell time, 8 channels per line
0	5643	5477	5521	5429	5616	5634	5704	5817					0	8911	9008	8618	8709	8715	8942	8864	9107				0	4540	4359	4467	4448	4199	4338	4409	4434
0.8	5754	5682	5423	5413	5292	5447	5525	5529					0.8	8983	8914	8890	8845	8835	8889	9289	9213				0.8	4375	4371	4475	4511	4489	4559	4370	4453
1.6	5676	5405	5336	5297	5114	5076	5210	5213					1.6	9179	9213	9097	9142	9149	9192	8966	9040				1.6	4496	4438	4429	4350	4345	4312	4321	4385
2.4	5154	5365	5102	5068	5350	5449	5370	5489					2.4	8816	8584	8477	8459	8272	8433	8573	8744				2.4	4384	4304	4360	4585	4473	4637	4473	4526
3.2	5701	5651	5325	5455	5405	5381	5242	5304					3.2	8809	8481	8554	8640	8853	8701	8804	8887				3.2	4467	4398	4333	4327	4388	4407	4512	4549
4	5341	5290	5462	5352	5201	5404	5423	5527					4	9072	9043	8912	8765	9009	9024	9187	9222				4	4590	4732	4544	4446	4375	4649	4645	4578
4.8	5357	5221	5148	5243	5087	5574	5461	5472					4.8	9010	9048	9023	8907	8855	8907	8963	8635				4.8	4451	4428	4327	4558	4514	4549	4576	4484
5.6	5505	5454	5370	5586	5369	5344	5218	5296					5.6	8502	8386	8292	8243	8424	8722	8746	8861				5.6	4377	4427	4393	4448	4418	4485	4490	4412
6.4	5158	5130	5135	5243	5187	979	1096	1103					6.4	8736	8707	8532	8370	8456	4317	2047	2161				6.4	4478	4711	4571	4528	4628	4530	3806	1495
7.2	1116	1202	1265	1369	1353	1365	1465	1391					7.2	2130	2294	2300	2508	2553	2539	2491	2570				7.2	1576	1539	1731	1716	1662	1680	1770	1739
8	1568	1558	1492	1581	1451	1624	1689	1777					8	2602	2746	2738	3005	2738	2866	2969	2985				8	1736	1739	1740	1838	1862	1883	1833	1882
8.8	1713	1726	1658	1707	1682	1769	1769	1667					8.8	2938	2984	3074	3067	3119	3179	3234	3326				8.8	1799	1804	1829	1903	2037	1959	2006	1853
9.6	1673	1678	1839	1800	1887	1832	1826	1964					9.6	3400	3352	3188	3240	3443	3357	3554	3387				9.6	1883	1860	1837	1968	1826	1880	1928	1871
10.4	1894	1881	1949	1890	1905	1992	2035	1923					10.4	3484	3568	3495	3505	3635	3597	3399	3379				10.4	1889	1842	1937	2004	1900	2078	1990	2035
11.2	2008	1939	1961	2136	2216	2128	2135	2307					11.2	3388	3440	3486	3472	3660	3704	3624	3666				11.2	2067	1980	2127	2074	2152	2126	2198	2149
12	2476	2366	2355	2370	2402	2302	2324	2417					12	3721	3844	3937	4006	3881	3985	4138	4015				12	2103	2134	2196	2353	2272	2369	2409	2405
12.8	2362	2331	2352	2421	2376	2486	2358	2350					12.8	4117	4350	4257	4287	4212	4073	4303	4365				12.8	2561	2352	2374	2241	2461	2337	2322	2325
13.6	2458	2445	2437	2496	2561	2686	2713	2860					13.6	4157	4159	4265	4695	4528	4468	4460	4315				13.6	2361	2300	2408	2437	2459	2446	2400	2400
14.4	2864	2978	2915	2943	2947	2986	2907	2853					14.4	4357	4551	4606	4502	4432	4467	4835	4691				14.4	2312	2432	2469	2409	2503	2752	2572	2583
15.2	2746	2793	2747	2835	2910	2809	2808	2785					15.2	4644	4603	4644	4873	4728	4660	4617	4516				15.2	2714	2726	2788	2702	2764	2741	2666	2768
16	2821	2844	2800	2921	2875	2808	2891	2834					16	4544	4759	4592	4621	4730	4624	4859	4840				16	2722	2770	2719	2720	2730	2698	2730	2775
16.8	2818	2889	2940	3008	3071	3097	3018	3153					16.8	4794	4757	4806	4809	4843	4890	4950	4824				16.8	2715	2703	2652	2723	2532	2648	2900	2654
17.6	3106	3107	3183	3230	3243	3348	3394	3329					17.6	4835	4901	4959	4844	4862	5027	5135	4873				17.6	2790	2714	2782	2825	2811	2897	2855	2843
18.4	3190	3105	3130	3144	3184	3149	3124	3016					18.4	4874	4884	4986	5238	5066	4898	4829	4784				18.4	2830	2901	2746	2849	2697	2824	2823	2822
19.2	3042	3268	3270	3273	3344	3383	3293	3264					19.2	4867	4690	4716	4614	4916	4898	4926	4910				19.2	2886	2800	2683	2706	2678	2671	2752	2726
20	3142	3208	3359	3209	3324	3162	3308	3221					20	4927	4919	4841	4817	4811	4842	4629	4686				20	2846	2834	2763	2783	2812	2922	2866	2781
20.8	3312	3299	3229	3371	3381	3374	3260	3249					20.8	4765	4717	4524	4614	4733	4576	4663	4681				20.8	2874	2752	2789	2835	2822	2703	2742	2776
21.6	3182	3370	3463	3346	3704	3634	3577	3600					21.6	4688	4867	4906	4753	4928	4980	4848	4874				21.6	2694	2794	2790	2800	2852	2848	2875	2799
22.4	3561	3700	3731	3777	3724	3748	3682	3468					22.4	5039	4957	4937	4905	4931	5081	4908	4972				22.4	2821	2907	2778	2893	2892	2903	2835	2829
23.2	3455	3485	3410	3352	3240	3458	3363	3070					23.2	5064	4880	4831	4896	5031	5112	4993	4999				23.2	2924	2998	2954	2978	2988	3006	2801	2752
24	3204	3252	3286	3260	3257	3353	3405	3537					24	5089	4921	5126	5080	5022	4689	4655	4929				24	2830	2943	2945	2905	2956	3056	2975	2965
24.8	3265	3313	3184	3228	3336	3470	3462	3342					24.8	4693	4757	4622	4604	4604	4703	4906	4676				24.8	3059	2995	3015	2936	2946	2972	2903	3020
25.6	3535	3352	3496	3500	3469	3474	3415	3515					25.6	4861	4849	4577	4745	4607	4875	4786	4822				25.6	2971	2831	3057	3018	2983	3098	3005	2987
26.4	3582	3402	3316	3494	3407	3465	3542	3488					26.4	4863	4897	4974	5059	5068	4975	5101	5012				26.4	3085	2970	2907	2852	3004	3104	3128	3109
27.2	3496	3481	3452	3581	3548	3554	3449	3431					27.2	5121	5186	5252	5312	5335	5439	5401	5477				27.2	3046	2969	2982	3029	2885	2904	2984	2974
28	3573	3536	3445	3575	3476	3483	3480	3479					28	5379	5467	5309	5561	5364	5507	5394	5332				28	2853	2881	3044	2894	2866	2869	2937	2787
28.8	3430	3308	3132	3240	3205	3069	3089	2963					28.8	5508	5445	5391	5502	5612	5460	5518	5501				28.8	2905	2864	2924	2929	2882	2714	2849	2919
29.6	3114	2997	3088	3145	3092	3087	3069	3135					29.6	5383	5720	5498	5547	5523	5532	5626	5678				29.6	2755	2854	2772	2815	2856	2828	2728	2727
30.4	3235	3160	3256	3330	3298	3318	3485	3453					30.4	5703	5869	5812	5765	5795	5886	5873	5792				30.4	2841	2784	2783	2796	2925	2887	2948	2875
31.2	3499	3539	3461	3409	3464	3309	3466	3340					31.2	5632	5963	6074	5771	5971	5861	6038	5825				31.2	2894	2822	2953	2901	2975	3028	2839	2929
32	3332	3078	3069	3329	3328	3132	3207	3270					32	5876	5922	5986	6020	5804	5794	5971	6080				32	2785	2827	2893	3010	2917	2966	3014	2920
32.8	3223	3097	3180	3325	3276	3297	3286	3446					32.8	6064	5974	6110	6257	6052	6194	5969	6089				32.8	2878	2927	2930	2880	2895	2852	2777	2767
33.6	3525	3478	3588	3482	3580	3475	3457	3473					33.6	6001	6137	6285	6103	5934	5947	5744	5724				33.6	2907	2981	2954	2938	2752	2841	2918	2980
34.4	3284	3284	3431	3418	3535	3425	3398	3464					34.4	5666	5994	6223	6185	6040	5950	5969	5851				34.4	2866	2931	3032	2982	3094	3047	3190	3064
35.2	3420	3485	3550	3368	3540	3399	3358	3380					35.2	5730	5799	5905	6123	5763	5906	5781	5742				35.2	2933	3116	2982	3056	3035	3062	2990	3101
36	3307	3406	3281	3380	3306	3367	3155	3420					36	5592	5626	5984	5891	6142	6014	6222	6139				36	3086	3206	3055	3020	2990	3008	3123	3029
36.8	3337	3343	3271	3410	3378	3495	3606	3568					36.8	6308	5929	6031	6182	6225	6253	6203	6308				36.8	3134	3227	3120	3103	3067	3100	3006	3104
37.6	3602	3724	3622	3727	3521	3709	4015	3887					37.6	6440	6276	6390	6520	6416	6305	6212	5949				37.6	3163	3144	3090	3131	3049	3087	3136	3219
38.4	3925	3994	3955	4048	3944	3673	3670	3483					38.4	6238	6523	6491	6315	6436	6488	6332	6413				38.4	3267	3189	3227	3215	3143	3122	3107	3104
39.2	3660	3530	3590	3654	3624	3565	3555	3375					39.2	6417	6501	6293	6328	6091	6265	6098	6109				39.2	3134	3061	2989	2983	3108	3202	3006	3075
40	3428	3278	3286	3294	3489	3267	3356	3244					40	6224	6193	6121	6163	6262	6193	6051	6320				40	3080	3063	3161	3145	3022	3175	3116	3066
40.8	3280	3320	3332	3419	3305	3358	3390	3492					40.8	6289	6211	6163	6215	6434	6142	6137	6088				40.8	3142	3118	3185	3107	3050	3138	2993	2993
41.6	3452	3578	3562	3516	3503	3459	3374	3622					41.6	6275	6283	6168	6349	6174	5971	6153	6003				41.6	2999	2893	2965	2975	2890	3001	2836	2901
42.4	3459	3472	3447	3523	3518	3493	3519	3549					42.4	5934	6084	6064	6095	6212	6272	6238	6349				42.4	2978	2983	3010	3004	3053	3097	3062	3074
43.2	3495	3460	3474	3601	3496	3537	3479	3337					43.2	6301	6200	5960	6040	6119	6310	6187	6404				43.2	3039	3128	3070	3135	3084	3156	3095	2968
44	3461	3401	3300	3389	3344	3319	3196	3171					44	6247	6026	6223	6334	6029	5875	6020	5879				44	2971	3214	3253	3131	3160	3114	3151	3167
44.8	3381	3251	3208	3129	3158	3095	2920	3019					44.8	5853	5880	6008	5939	5812	5967	5824	5743				44.8	3038	3208	3176	3032	3190	3268	3239	3170
45.6	3160	3253	3254	3254	3314	3308	3192	3357					45.6	5919	5974	5785	5749	5923	5823	5688	5563				45.6	3184	3237	3168	3197	3170	3185	3103	3278
46.4	3288	3380	3486	3433	3565	3436	3464	3320					46.4	5526	5734	5575	5714	5743	5842	5799	5870				46.4	3220	3381	3256	3232	3236	3308	3220	3198
47.2	3231	3237	3258	3158	3319	3235	3063	2992					47.2	5995	5910	5842	5884	5772	5437	5558	5550				47.2	3115	3133	3097	3201	3280	3122	3186	3138
48	2988	2984	3135	3177	3226	3316	3291	3209					48	5444	5466	5413	5336	5435	5417	5543	5448				48	3116	3088	3155	3070	3218	3243	3140	3172
48.8	3247	3309	3262	3263	3297	3374	3490	3390					48.8	5655	5715	5673	5585	5730	5844	5921	5793				48.8	3246	3285	3244	3344	3363	3468	3375	3389
49.6	3425	3356	3465	3414	3306	3396	3267	3392					49.6	5886	6094	5862	5973	5624	6045	5840	5987				49.6	3545	3499	3312	3364	3447	3429	3352	3384
50.4	3412	3279	3085	3285	3320	3444	3223	3251					50.4	5962	5786	6053	6017	6152	5935	6053	5996				50.4	3334	3232	3362	3403	3333	3303	3322	3355

## Sheet: Fig. 1d and e
Fig 1d and e- Rf and D values of different receptors
Fab HA-ENG alone					Fab myc-NRP1 alone					Fab myc-VEGFR2 alone
Number of measurments	Rf	D			Number of measurments	Rf	D			Number of measurments	Rf	D
1	26	1.89493			1	86.88	1.44987			1	47.5	6.47826
2	27	5.51852			2	71.6	1.89567			2	82.1	2.84895
3	39.88	4.12422			3	58.4	1.83498			3	71.35	4.98328
4	31	1.70872			4	60.69	3.72864			4	85.83	1.9613
5	23.51	1.21138			5	80.2	1.62133			5	99.31	6.71686
6	39	3.14445			6	55.86	3.59088			6	26.39	4.25629
7	47.1	2.30433			7	98.2	1.26277			7	59.16	3.82267
8	39.54	3.06584			8	97.9	1.67793			8	23.42	2.71898
9	45.02	2.06371			9	69.88	2.34277			9	37.03	3.06584
10	72	2.57785			10	46.59	1.10875			10	67	1.37454
11	68	4.02703			11	90.7	1.54244			11	75.6	2.4052
12	75.3	1.93311			12	100	1.47002			12	69.4	2.72984
13	56	2.75926			13	88	1.46798			13	45.8	1.87788
14	71.93	1.95284			14	50	1.33513			14	47.04	3.39624
15	71	1.70872			15	73.93	2.6906			15	45.48	2.02446
16	66.98	1.95282			16	100	2.06752			16	16.06	1.27678
17	71	2.01351			17	53.79	1.10616			17	89.27	3.46649
18	93.4	2.99197			18	100	1.71253			18	100	2.03808
19	67.6	2.4792			19	72.67	6.96555			19	85.5	3.18914
20	93	3.28483			20	72.6	1.25283			20	64.1	2.09076
21	63.2	3.79135			21	100	1.00337			21	79.43	1.21633
22	74.2	3.84021			22	50.36	2.59397			22	67.89	4.92334
23	66.7	2.87423			23	88.38	2.41124			23	55.9	1.19871
24	68.7	1.78872			24	100	2.63717			24	26.19	2.29591
25	96.8	6.45022			25	55	1.18794			25	53.6	3.43548
26	80	2.99919			26	67.34	1.19274			26	16.9	1.17415
27	42	4.98328			27	64.27	1.86017			27	58.17	2.02865
28	56.39	3.79135			28	32.1	1.26058			28	27.93	1.94279
29	76	2.75926			29	36.71	1.58764			29	100	1.10913
30	42.8	3.28483			30	100	2.84704			30	100	1.32691
31	34.1	3.97705			31	80.33	1.24895			31	46.54	1.29004
32	66.9	3.84021			32	58.88	1.03043			32	34.9	1.49654
33	61.3	3.84021			33	39.1	1.15147			33	66.03	3.01053
34	74.4	3.11058			34	82.74	1.35455			34	72.26	1.44101
35	55.28	1.53292			35	32.66	1.34069			35	79	4.12217
36	74.4	4.59877			36	40.3	1.29004			36	57.75	1.28651
37	75	3.6306			37	87.43	1.20453			37	31.16	1.02766
38	45.89	3.6306			38	66.82	1.77366			38	67.15	3.11526
39	68	3.26039			39	51.6	1.29004			39	68.71	2.31582
40	84.8	5.74846			40	44.81	5.71933			40	100	1.63055
41	63.1	3.6306			41	83.3	2.62819			41	32.41	1.46509
42	85.5	3.79135			42	66.5	1.28752			42	53.64	1.01969
43	47.6	4.92725			43	44.48	6.25604			43	46.7	1.39267
44	64.4	4.96667			44	56.8	1.39775			44	37.88	5.7145
45	84.2	3.88021			45	45.64	1.70317			45	70.59	2.08678
46	77.5	2.78614			46	92.3	1.72434			46	100	5.57197
47	66.4	2.75926			47	77				47	53.49	4.16434
48	53.6	5.30627			48	99.01				48	25.12	3.97122
49	69.1	2.14636			49	85.1				49	100	3.18036
50	56.96	5.30627			50	54.28				50	75.7	1.68113
51	64.1	2.99919			51	69.44				51	23.9	3.91364
52	64.6	4.29395			52	100				52	56.98	0.889552
53	78	4.98328			53	66				53	30.1	2.89141
54	57.2	3.28483			54	100				54	38.64	1.39775
55	88	3.78749			55	83.52				55	52.3	2.94804
56	71.6	6.45022			56	100				56	51.37	1.54796
57	68	3.6306			57	67.92				57	38.79	5.245
58	78.9	3.50588			58	75.78				58	37.23	1.21436
59	80.6	2.21762			59	67.2				59	92	1.36572
60	29.7	2.29938			60	31.13				60	70.83	4.67143
61	79	3.67901			61	32.59				61	59.93	1.54564
62	65.1	5.3655								62	26.4
63	67.99	4.31134								63	98
64	37	4.05773								64	43.4
65	63	4.59877								65	83.67
66	37.5	4.05773								66	49.39
67	57.8	3.88021								67	61.44
68	78.9	7.15452								68	46.23
69	47.4	6.89815								69	71.11
70	51.9	4.59877								70	58.8
71	73.7	2.60946
72	48.62	2.46362
73	46.6	1.9709
74	74.5	3.28483
75	52.1	4.31134
76	46	3.13552
77	52.1	4.59877
78	51	2.75926
79	85.5	4.08779
80	42.3	3.6306
81	46.3
82	76.7
83	84.1
84	84.7
85	92
no. of cells (n-1)	84	79			no. of cells (n-1)	60	45			no. of cells (n-1)	69	60
STDEV	17.4808	1.27863			STDEV	21.4201	1.3179			STDEV	23.6568	1.47555
Average	62.6116	3.5607			Average	70.569	2.02406			Average	59.0413	2.65553
SEM	1.90731	0.143857			SEM	0.357002	0.0292867			SEM	0.342852	0.0245925

## Sheet: Fig. 2a-c
Fig 2a-c Representative FRAP curves
	Data (fluorescence intensity per 100 msec counting channel, as a function of time) are arranged in lines of 8 channels per line (i.e., for line 1, the 8 points are of 0.1, 0.2, 0.3… 0.8 sec).
	The left column depicts the time at the start (first channel) of each line; thus, it is 0 for line 1, 0.8 for line 2, 1.6 for line 3, etc.
	Fig 2a: Representative FRAP curve of myc-NRP1 and HA-ENG coexpressed													Fig 2b: Representative FRAP curve of myc-NRP1 and HA-ENG patched												Fig 2c: Representative FRAP curve of HA-ENG patched
Time (s) at first													Time (s) at first												Time (s) at first
channel in line	Fluorescence intensity (arbitrary units) per 100 msec dwell time, 8 channels per line												channel in line	Fluorescence intensity (arbitrary units) per 100 msec dwell time, 8 channels per line											channel in line	Fluorescence intensity (arbitrary units) per 100 msec dwell time, 8 channels per line
0	7651	7452	7661	7698	7612	7485	7455	7639					0	8006	8246	7986	8070	7963	8159	7592	7942				0	9364	9248	9378	9280	9197	9286	9210	9227
0.8	7705	7287	7649	7521	7411	7273	7390	7378					0.8	8172	8272	8137	8277	8007	8498	8173	8028				0.8	9056	9093	8971	8896	8976	8997	9093	9110
1.6	7341	7365	7548	7504	7322	7370	7429	7861					1.6	8098	8196	8045	8106	8543	8351	8134	8591				1.6	8887	9184	9081	9125	8922	8948	9070	9166
2.4	7568	8042	8102	7840	7993	8345	8156	7824					2.4	8394	8375	8153	8237	8084	8436	8540	8292				2.4	8984	9139	9018	9132	8873	8760	8773	8671
3.2	7812	8121	7701	7728	7649	7821	7789	7718					3.2	8370	8223	8131	8149	8630	8243	8603	8502				3.2	8889	8971	8848	9055	8910	8818	9018	8929
4	8022	7817	7751	8127	8126	7705	7788	7958					4	8244	8392	8482	8669	8414	8227	8676	8662				4	8761	8798	8978	8814	8926	8828	8834	8807
4.8	7864	8286	7937	7940	7899	7889	7780	7972					4.8	8448	8843	8696	8264	8352	8166	8554	8817				4.8	8615	8826	8689	8797	8644	8827	8862	8405
5.6	7534	7773	7832	8073	8237	8221	8168	8136					5.6	8774	8757	8446	8704	8457	2131	2379	2635				5.6	8748	8581	8789	8816	8511	8484	8804	8789
6.4	8191	7781	7815	7481	8030	6945	2969	2990					6.4	2320	2306	2417	2284	2361	2610	2542	2530				6.4	8712	8602	8672	8548	8733	8636	8615	8540
7.2	3187	3269	3178	3544	3418	3559	3443	3283					7.2	2594	2503	2658	2626	2552	2658	2577	2671				7.2	8648	8467	8695	8641	8517	8652	8681	8716
8	3330	3195	3306	3507	3586	3691	3971	4212					8	2787	2709	2747	2724	2680	2598	2624	2454				8	8575	8556	8582	8498	8686	8460	8672	8654
8.8	4097	3803	3587	3619	3622	3470	3740	3816					8.8	2641	2860	2783	2670	2740	2639	2718	2773				8.8	8505	8593	8360	8483	8537	8428	8576	8615
9.6	3940	3946	3788	3885	3961	4008	4150	3998					9.6	2750	2886	2910	2816	2664	2883	2746	2857				9.6	8472	8660	8643	8571	8493	8619	8675	8411
10.4	3956	3846	3883	4097	4225	4287	4192	4090					10.4	2788	2833	2877	2911	2842	2882	2878	2917				10.4	6115	3017	3088	3030	3140	3286	3239	3122
11.2	4125	4196	3563	3987	3994	4203	4157	4225					11.2	2847	2801	2954	2880	2832	2821	2763	3039				11.2	3190	3312	3224	3285	3328	3235	3251	3312
12	4154	4338	4284	4079	4144	4333	4638	4358					12	2961	2927	3017	3056	2867	2943	2922	3077				12	3283	3241	3308	3339	3296	3336	3251	3213
12.8	4305	4419	4562	4582	4489	4578	4382	4551					12.8	3060	3003	3093	3100	3139	3017	3118	2915				12.8	3403	3321	3239	3323	3281	3342	3352	3336
13.6	4471	4379	4628	4392	4649	4658	4719	4704					13.6	3167	3035	2911	3068	3034	3044	2921	2926				13.6	3227	3260	3374	3210	3388	3419	3333	3312
14.4	4732	4710	4874	4592	4707	4625	4690	4770					14.4	3226	3192	3236	3196	3208	3144	3107	3218				14.4	3272	3265	3404	3358	3429	3367	3344	3365
15.2	4623	4722	4717	4657	4634	4507	4630	4901					15.2	3310	3536	3376	3671	3775	3411	3516	3564				15.2	3424	3440	3419	3468	3345	3360	3376	3542
16	4846	4840	4927	4842	4727	4792	4687	4727					16	3566	3707	3624	3758	3644	3415	3489	3422				16	3314	3558	3393	3356	3392	3436	3408	3530
16.8	4802	4699	4745	4815	4942	4824	5082	5071					16.8	3689	3610	3898	3836	3780	3577	3739	3579				16.8	3297	3356	3267	3469	3369	3381	3339	3582
17.6	5120	5138	4832	5137	5306	5111	4866	5097					17.6	3659	3595	3769	3796	3920	3971	3927	3791				17.6	3357	3351	3475	3403	3508	3428	3452	3435
18.4	5069	5052	4949	5311	5354	5160	5158	4970					18.4	3760	3512	3735	3743	3772	3764	3751	3832				18.4	3452	3530	3430	3603	3447	3473	3538	3391
19.2	4875	5052	5492	5083	4999	5025	4972	4912					19.2	3949	3723	3803	3671	3739	3619	3856	3654				19.2	3480	3483	3473	3551	3541	3460	3460	3621
20	5106	5136	5186	4965	5012	5139	5245	5024					20	3810	3739	3693	3826	3833	4153	4044	3607				20	3641	3532	3535	3550	3612	3551	3500	3618
20.8	4878	4903	4878	4941	4817	5215	5112	4969					20.8	3936	3896	3905	3421	3571	3608	3514	3579				20.8	3527	3728	3687	3720	3658	3544	3650	3798
21.6	5082	5009	4975	4918	4890	4961	5182	5139					21.6	3705	3755	4013	3763	3737	3912	3967	3898				21.6	3604	3709	3613	3616	3614	3628	3637	3696
22.4	5081	4960	5013	4960	5000	5235	5209	5117					22.4	3873	4028	4167	4167	4321	4142	4136	3964				22.4	3484	3512	3556	3664	3680	3679	3774	3615
23.2	5208	5197	5098	5135	5176	5446	5297	5087					23.2	3954	4029	3791	3950	3948	3869	4165	4121				23.2	3771	3648	3746	3708	3737	3652	3623	3613
24	5170	5250	5196	5110	5141	5398	5276	5265					24	3999	3990	4184	4205	4182	4197	4115	4152				24	3695	3692	3629	3591	3615	3624	3654	3546
24.8	5382	5465	5560	5333	5200	5036	5189	4992					24.8	4185	4219	4121	4109	4382	4200	4129	4010				24.8	3653	3693	3568	3695	3711	3674	3761	3751
25.6	5025	5120	5048	5140	5197	5251	5115	5143					25.6	3908	4008	4383	4285	4115	4399	4142	4348				25.6	3588	3688	3696	3730	3854	3720	3672	3690
26.4	4790	4847	4869	4860	5023	4924	5041	5014					26.4	4453	4382	4281	4351	4270	4149	4256	4194				26.4	3708	3711	3701	3721	3672	3564	3615	3721
27.2	5164	5182	5053	4958	5041	5112	4966	4871					27.2	4180	4242	4369	4416	4235	4231	4237	4411				27.2	3790	3721	3682	3822	3564	3891	3852	3712
28	4672	4980	4988	5003	5068	5091	4998	4945					28	4294	4439	4318	4270	4116	4209	4278	4344				28	3631	3673	3582	3722	3627	3603	3648	3462
28.8	5145	5224	5063	5063	5264	5335	5320	5147					28.8	4203	4226	4270	4343	4194	4353	4298	4396				28.8	3672	3595	3565	3484	3676	3661	3571	3651
29.6	4984	4784	4793	4806	5147	5318	4763	4691					29.6	4596	4478	4397	4344	4324	4302	4201	4264				29.6	3517	3517	3548	3529	3669	3645	3626	3521
30.4	4925	5076	5009	5019	4944	5279	5301	5366					30.4	4284	4468	4438	4424	4305	4458	4330	4261				30.4	3658	3546	3571	3496	3637	3547	3599	3618
31.2	5377	5530	5415	5335	5328	5317	5333	5466					31.2	4395	4168	4461	4291	4212	4063	4042	4362				31.2	3611	3487	3601	3599	3664	3607	3545	3705
32	5547	5511	5631	5547	5265	5312	5328	5361					32	4440	4194	4251	4233	4255	4374	4251	4099				32	3648	3652	3638	3649	3666	3594	3722	3639
32.8	5521	5528	5435	5504	5276	5516	5529	5563					32.8	4090	3937	3993	3824	3931	3985	4058	3936				32.8	3638	3648	3812	3490	3765	3687	3774	3596
33.6	5609	5752	5702	5828	5692	5807	5774	5828					33.6	3967	4041	3942	4041	3908	4045	4043	3850				33.6	3677	3558	3605	3687	3637	3596	3590	3626
34.4	5683	5722	5726	5642	5476	5330	5418	5310					34.4	3749	3838	4009	4108	4136	4125	4043	4122				34.4	3677	3697	3550	3664	3767	3794	3631	3633
35.2	5469	5512	5508	5316	5487	5304	5512	5332					35.2	4224	4304	4239	4362	4080	4192	3950	3796				35.2	3648	3675	3618	3775	3759	3740	3698	3589
36	5311	5290	5301	5221	5325	5345	5512	5332					36	3942	4063	3955	3782	3680	4053	3871	4037				36	3674	3769	3862	3588	3618	3602	3749	3758
36.8	5189	5254	5461	5280	5382	5472	5500	5472					36.8	4022	3775	3811	4077	3995	3959	4090	4116				36.8	3705	3655	3573	3671	3625	3772	3586	3580
37.6	5183	5135	5256	5067	5134	4994	5002	5236					37.6	4026	3983	4161	4008	3901	3893	3824	3844				37.6	3545	3754	3644	3803	3594	3691	3740	3594
38.4	5348	5309	5131	5167	4951	4973	5244	5581					38.4	3915	3747	3851	3848	4078	4115	4085	3994				38.4	3625	3750	3751	3741	3630	3832	3655	3683
39.2	5392	5375	5301	5478	5421	5652	5408	5326					39.2	3958	3951	4178	4264	4176	4245	4366	4420				39.2	3588	3763	3657	3654	3564	3657	3580	3692
40	5613	5425	5447	5388	5423	5773	5650	5554					40	4358	4417	4456	4360	4551	4481	4467	4695				40	3590	3599	3653	3781	3573	3628	3826	3731
40.8	5454	5461	5390	5412	5683	5697	5662	5868					40.8	4835	4513	4471	4623	4546	4454	4494	4658				40.8	3688	3816	3703	3672	3699	3683	3706	3722
41.6	5869	5798	5871	5906	5603	5852	5433	5700					41.6	5029	4719	4512	4650	4734	4364	4508	4445				41.6	3751	3688	3780	3572	3647	3635	3678	3684
42.4	5451	5370	5355	5488	5499	5469	5432	5325					42.4	4620	4493	4713	4632	4761	4660	4781	4680				42.4	3789	3755	3752	3676	3579	3731	3732	3756
43.2	5496	5395	5693	5747	5671	5535	5351	5796					43.2	4895	4925	4814	4882	4729	4924	4698	4935				43.2	3798	3687	3613	3644	3783	3772	3723	3723
44	5609	5685	5569	5612	5649	5505	5764	5528					44	4745	4633	4688	4559	4439	4541	4755	4452				44	3805	3722	3722	3749	3737	3643	3696	3753
44.8	5663	5633	5581	5651	5825	5719	5533	5781					44.8	4628	4608	4621	4490	4737	4750	4733	4596				44.8	3690	3689	3681	3826	3720	3752	3710	3701
45.6	5943	6066	5894	5747	5683	5709	5817	5704					45.6	4588	4673	4659	4871	4764	4527	4607	4423				45.6	3744	3692	3603	3550	3536	3669	3607	3671
46.4	5600	5767	6037	6000	5602	5739	5980	5959					46.4	4382	4448	4504	4442	4773	4784	4749	4579				46.4	3580	3579	3665	3501	3689	3644	3650	3674
47.2	6255	6082	6084	6129	6285	5847	5856	5948					47.2	4707	4559	4772	4620	4583	4712	4565	4646				47.2	3776	3747	3769	3804	3669	3685	3606	3539
48	6041	6282	5957	5851	5961	6044	6021	6153					48	4349	4421	4262	4564	4644	4524	4717	4614				48	3554	3692	3724	3797	3770	3717	3659	3749
48.8	5911	6204	6091	6267	6164	6298	6496	6632					48.8	4455	4512	4382	4629	4702	4581	4516	4289				48.8	3670	3710	3713	3698	3669	3660	3613	3887
49.6	5978	6034	5989	5940	6227	6018	6080	6154					49.6	4364	4586	4359	4285	4446	4694	4242	4398				49.6	3767	3818	3706	3625	3663	3800	3725	3658
50.4	5982	6058	6122	5826	6011	6014	6292	6313					50.4	4501	4748	4556	4534	4419	4498	4372	4534				50.4	3723	3751	3791	3776	3672	3835	3700	3618

## Sheet: Fig. 2d and e
Fig. 2d and e-Interactions of myc NRP1+ HA ENG
Fab myc-NRP1 alone					Fab myc-NRP1-Fab HA-ENG					Fab myc-NRP1-IgG HA-ENG					Fab myc-NRP1 alone+BMP9					Fab myc-NRP1 -Fab HA-ENG+BMP9					Fab myc-NRP1 -IgG HA-ENG+BMP9					Fab myc-NRP1 alone+VEGF-A					Fab myc-NRP1 -Fab HA-ENG+VEGF-A					Fab myc-NRP1 -IgG HA-ENG+VEGF-A
Number of measurments	Rf	D			Number of measurments	Rf	D			Number of measurments	Rf	D			Number of measurments	Rf	D			Number of measurments	Rf	D			Number of measurments	Rf	D			Number of measurments	Rf	D			Number of measurments	Rf	D			Number of measurments	Rf	D
1	86.88	1.44987			1	33.83	4.98344			1	27.65	2.107			1	63.18	1.50505			1	36.36	2.91865			1	18.23	4.2999			1	71.4	1.46798			1	60.2	1.24895			1	0.07	0.849051
2	71.6	1.89567			2	100	1.46798			2	40.5	1.351			2	51.14	1.74283			2	76.29	2.61129			2	29.78	0.800826			2	68.03	3.01766			2	32.03	2.63395			2	25.27	1.08187
3	58.4	1.83498			3	41.29	2.14139			3	16.48	0.999			3	66.6	1.35455			3	66.35	2.29301			3	30.02	3.23991			3	28.02	1.10133			3	56.18	1.30473			3	58.41	4.26372
4	60.69	3.72864			4	63.12	1.34058			4	19.1	0.892			4	39.31	4.27829			4	69.79	1.5467			4	35.89	1.08364			4	67.75	1.10415			4	51.5	1.41675			4	36.62	1.1037
5	80.2	1.62133			5	74.2	1.95795			5	64.5	1.795			5	71.99	1.3962			5	67.07	1.67734			5	59.94	4.18951			5	82.01	1.84468			5	49.03	3.30304			5	25.79	1.25855
6	55.86	3.59088			6	37.39	3.79338			6	38.9	0.876			6	78.8	1.63198			6	93.52	1.14641			6	10.21	1.46599			6	60.95	3.92705			6	100	4.023			6	28	0.849942
7	98.2	1.26277			7	63.73	1.26271			7	51.17	1.765			7	64	1.35946			7	48.5	1.86951			7	21.86	2.94594			7	62.2	1.59025			7	54.63	1.72824			7	23.51	2.50749
8	97.9	1.67793			8	100	1.58679			8	33.88	1.335			8	42.2	2.08792			8	19.25	2.54849			8	39.8	2.34701			8	83.11	1.46798			8	79.86	3.9894			8	70.2	1.06734
9	69.88	2.34277			9	67.21	1.69114			9	25.82	1.806			9	40.96	1.48035			9	100	1.27678			9	28.1	1.35579			9	79.54	1.33514			9	50.18	2.67255			9	0.37	1.5126
10	46.59	1.10875			10	49.57	1.06734			10	25.17	1.651			10	100	1.39775			10	83.9	1.46179			10	71.71	1.32886			10	70.5	2.78583			10	54.1	1.14457			10	43.62	4.56313
11	90.7	1.54244			11	100	3.77598			11	31.18	7.344			11	82.86	1.95695			11	89.35	1.83498			11	15.2	1.35455			11	72.64	3.45708			11	58.82	2.14136			11	24.63	0.905836
12	100	1.47002			12	39.82	1.15911			12	43.73	2.173			12	79.71	1.68063			12	81.7	3.83418			12	30.64	1.39775			12	73.23	1.19993			12	65.59	1.60258			12	18.8	1.26486
13	88	1.46798			13	65.03	1.54564			13	44.7	5.351			13	23.2	13.6735			13	73.39	0.958495			13	55.14	1.54805			13	45.2	2.71422			13	94.63	1.85881			13	43.18	1.46509
14	50	1.33513			14	88.43	2.17607			14	29.55	2.162			14	89.56	1.24733			14	73.48	2.80086			14	22.77	1.38738			14	36.6	2.7955			14	91.42	2.40687			14	25.4	2.067
15	73.93	2.6906			15	65.33	1.72654			15	64.39	2.54			15	67.5	1.67793			15	30.85	0.807413			15	60.41	0.838704			15	40.5	1.47088			15	78.9	1.06734			15	10.84	0.857169
16	100	2.06752			16	100	1.85994			16	27.78	1.033			16	90.4	1.17415			16	100	1.32209			16	66.3	1.78017			16	66.03	3.26525			16	81.7	2.70909			16	27.5	2.57487
17	53.79	1.10616			17	62.063	1.7478			17	25.51	1.548			17	100	1.46798			17	77.6	1.54805			17	49.8	4.13992			17	67.9	1.72654			17	34.85	3.15484			17	38	1.08364
18	100	1.71253			18	100	1.67793			18	55.41	1.582			18	87.17	5.74292			18	48.1	1.54468			18	45.4	4.96534			18	89.63	1.15527			18	16.8	1.01051			18	20.7	1.32473
19	72.67	6.96555			19	80.3	1.54564			19	33.19	2.463			19	100	1.65556			19	100	2.95219			19	73.81	3.0581			19	87.1	1.70872			19	76.7	1.30473			19	59.78	1.46798
20	72.6	1.25283			20	100	5.56219			20	52.05	1.579			20	36.85	1.19871			20	100	1.95988			20	37.5	4.40998			20	61.52	2.60417			20	36.42	1.48519			20	15.02	2.33597
21	100	1.00337			21	54.61	5.36126			21	38.76	0.941			21	100	6.89911			21	99.06	1.4303			21	46.39	1.44812			21	81.99	1.48133			21	59.5	1.17415			21	0.05	3.36009
22	50.36	2.59397			22	71.75	4.51515			22	32.95	1.94			22	77.5	1.49794			22	57.24	1.39775			22	61.6	1.35455			22	100	4.73437			22	74.3	1.15325			22	19.2	2.54701
23	88.38	2.41124			23	74.6	3.0886			23	24.6	4.454			23	64.39	1.10263			23	73.3	0.783608			23	15.28	4.57069			23	47.95	2.17967			23	72.1	1.14446			23	10	5.45168
24	100	2.63717			24	52.8	1.67136			24	18.69	1.389			24	69.51	3.85651			24	100	1.27178			24	44	0.986755			24	61.41	2.35733			24	33.55	1.67042			24	31.8	1.62689
25	55	1.18794			25	60.82	1.20453			25	51.8	4.515			25	62.01	2.63782			25	65.14	4.21154			25	37.16	1.49185			25	32.7	1.37356			25	61.44	1.92414			25	39.65	1.08364
26	67.34	1.19274			26	61.69	1.35939			26	72.2	3.326			26	68.13	1.71396			26	65.99	3.95771			26	47.53	3.59452			26	54.28	2.26633			26	58.01	1.48386			26	28.66	2.02616
27	64.27	1.86017			27	100	0.773026			27	34.15				27	66.32	5.24408			27	22.79	4.85785			27	46.39	5.0888			27	74.75	1.49393			27	72.88	1.96404			27	27.41	1.64187
28	32.1	1.26058			28	75.19	1.65734			28	80.3				28	79.42	0.967532			28	57.32	0.961452			28	24.29	3.17819			28	42.52	1.66577			28	32.5	1.4475			28	22.95	2.41538
29	36.71	1.58764			29	100	1.14637			29	22.83				29	66.51	1.17415			29	100	1.87066			29	22.64	1.32691			29	57.11	1.39775			29	79.15	1.22332			29	31.55
30	100	2.84704			30	60.72	1.00227			30	60.63				30	100	2.0907			30	57.42	6.25814			30	15.42	1.08364			30	0.02	2.35016			30	77.4	1.42254			30	36.76
31	80.33	1.24895			31	75.74	2.44026			31	24.9				31	100	1.75602			31	22.44	4.41534			31	25.72	2.37993			31	27.59	0.737609			31	100	2.55891			31	39.7
32	58.88	1.03043			32	47.68	1.04196			32	27.65				32	72.3	1.78017			32	60.07	2.47615			32	20.75	1.32949			32	28.72	1.82923			32	70.98	0.748469			32	34.91
33	39.1	1.15147			33	86.61	5.41818			33	30.16				33	69.09	2.97786			33	55.89	2.23445			33	32.15	1.17415			33	55.43	1.50505			33	76.7	1.27678			33	37.58
34	82.74	1.35455			34	57.63	1.20453			34	29.9				34	65.62	1.20497			34	66.92	2.13804			34	35.08				34	100	2.40983			34	56.41	1.12489			34	20.3
35	32.66	1.34069			35	66.3	0.771321			35	35.2				35	55.5	4.0851			35	41.74	4.54351			35	25.72				35	100	0.812485			35	34.68	5.70925			35	14.45
36	40.3	1.29004			36	53.3	1.17415			36	64.5				36	100	1.22921			36	48.66	2.29658			36	43.2				36	53.55	4.48822			36	45.2	1.6648			36	10.53
37	87.43	1.20453			37	50.8	2.81967			37	6.9				37	98.55	2.55216			37	82.62	2.38748			37	27.98				37	66.6	1.51194			37	44.68	1.94611			37	33.8
38	66.82	1.77366			38	56.41	2.19347			38	28.55				38	100	1.91835			38	57.81	4.77794			38	9.14				38	66.6	1.3467			38	48.47	1.30328			38	16
39	51.6	1.29004			39	73.02	1.38352			39	43.99				39	55.83	1.98389			39	89.55	2.68701			39	64.7				39	38.62	1.23084			39	53.16	1.65989			39	46.44
40	44.81	5.71933			40	63.6	0.8338			40	55				40	100	1.41617			40	51.51	2.28861			40	34.65				40	11.36	1.54805			40	31.56	1.81747			40	36.88
41	83.3	2.62819			41	74.94	1.46798			41	34.8				41	100	1.07222			41	39.59	1.49804			41	69.66				41	28.86	1.17415			41	32.3	1.45948			41	28.43
42	66.5	1.28752			42	35.09	1.19675			42	34.9				42	100	0.834439			42	47.38	1.0039			42	25.59				42	77	1.53996			42	12.43	0.826809			42	13.92
43	44.48	6.25604			43	66.8	1.2314			43	26.4				43	73.71	1.33513			43	73.49	1.4934			43	22.61				43	38.78				43	53.23	1.15147			43	43.9
44	56.8	1.39775			44	100	5.10047			44	46.96				44	83.69	1.58679			44	86.26	0.508758			44	23.58				44	56.66				44	45.8	3.48897			44	62.8
45	45.64	1.70317			45	57.28	1.53908								45	67.65	2.30052			45	100	1.01169			45	38.12				45	14.24				45	82.8	2.71314			45	40.26
46	92.3	1.72434			46	56.3	1.38993								46	100	9.015			46	78.15	2.77762			46	20.78				46	19.4				46	45.24	2.11288			46	46.3
47	77				47	100	2.83755								47	71.5	0.819321			47	42.36	2.45952			47	33.63				47	12.93				47	13.8	1.00139			47	13.47
48	99.01				48	22.04	2.0478								48	65.7	1.39775			48	68.15	3.34704			48	38.88				48	25.82				48	50.67	1.46798			48	15.96
49	85.1				49	67	2.27373								49	86.76	1.61086			49	75.35	1.58541			49	14.26				49	81.73				49	72.46	1.07838			49	36.05
50	54.28				50	34.92	5.3405								50	39.96	1.22332			50	100	2.4906			50	29.35				50	60.5				50	100	1.54137			50	11.35
51	69.44				51	67.6	4.12662								51	69.54	1.22326			51	100	2.50206			51	33.19				51	84.1				51	24.89	6.43851			51	16.04
52	100				52	40.11	4.51515								52	44	0.849434			52	70.17	0.749135			52	36.05				52	20.33				52	19.03	0.800886			52	2.86
53	66				53	58.41	2.97038								53	63.06	2.11898			53	90.99	3.14705			53	62.8				53	49.4				53	19.04	9.03304			53	7.44
54	100				54	45.28	2.33159			no. of cells (n-1)	43	25			54	100	0.991423			54	53	6.7635			54	44.31									54	65.61	1.15584			54	9.04
55	83.52				55	65.5	0.981225			STDEV	17.7027	1.23171			55	100	2.03394			55	83.89	1.79343			55	17.65									55	19.66	9.74175			55	14.8
56	100				56	60	1.99294			Average	38.6133	2.26604			56	44.87	5.21544			56	74.37	2.13296			56	64.6									56	55.94	4.846			56	27.04
57	67.92				57	37.47	2.0079			SEM	0.411692	0.0492686			57	60.47	1.40566			57	51.42	1.51856			57	31.43									57	75.51	1.2314			57	23.03
58	75.78				58	34.5	2.12544								58	100	1.2396			58	86.52	2.22934								no. of cells (n-1)	53	41			58	3.96	1.50539			58	17.54
59	67.2				59	61.15	1.35532								59	100	3.97323			59	31.12	0.895853								STDEV	24.8823	0.942232			59	62.79	1.39125			59	69.4
60	31.13				60	40.59	3.59799								60	44.08				60	100	0.980734			no. of cells (n-1)	56	32			Average	56.3172	1.98033			60	31.88	2.41237			60	18.24
61	32.59				61	68.07	1.00519								61	100				61	100	3.5876			STDEV	16.9334	1.37096			SEM	0.469477	0.0229813			61	44.57	1.41012			61	19.86
					62	51.04	1.25377								62	100				62	72.48	4.32097			Average	36.6454	2.33166								62	26.25				62	7.49
					63	76.67									63	65.7				63	54.99	3.62919			SEM	0.302382	0.0428425								63	45				63	29.86
					64	32.94														64	93.37	0.863643													64	43.81				64	21
no. of cells (n-1)	60	45			65	41.69														65	100	2.75436													65	67.14				65	12.81
STDEV	21.4201	1.3179			66	54.12									no. of cells (n-1)	62	58			66	100	1.21655													66	49.99				66	32.8
Average	70.569	2.02406			67	71.1									STDEV	19.7334	1.61541			67	52.48														67	9.39				67	0.35
SEM	0.357002	0.0292867			68	74.16									Average	75.0286	2.33974			68	92.46																			68	30.2
					69	45.52									SEM	0.31828	0.027852
					70	52.98																													no. of cells (n-1)	66	60
					71	70.05														no. of cells (n-1)	67	65													STDEV	23.4793	1.75794			no. of cells (n-1)	67	29
																				STDEV	22.7507	1.49188													Average	53.4239	2.18742			STDEV	15.6401	1.19456
					no. of cells (n-1)	70	61													Average	71.0141	2.32454													SEM	0.355747	0.029299			Average	26.5049	1.94847
					STDEV	18.2352	1.32483													SEM	0.339563	0.022952																		SEM	0.233435	0.0411916
					Average	63.9141	2.22288
					SEM	0.260503	0.0217186

## Sheet: Fig. 3a and b
Fig 3 a,b Representative FRAP curves
	Data (fluorescence intensity per 100 msec counting channel, as a function of time) are arranged in lines of 8 channels per line (i.e., for line 1, the 8 points are of 0.1, 0.2, 0.3… 0.8 sec).
	The left column depicts the time at the start (first channel) of each line; thus, it is 0 for line 1, 0.8 for line 2, 1.6 for line 3, etc.
	Fig 3a: Representative FRAP curve of myc-VEGFR2 and HA-ENG coexpressed												Fig 3b: Representative FRAP curve of myc-VEGFR2 and HA-ENG patched
Time (s) at first												Time (s) at first
channel in line	Fluorescence intensity (arbitrary units) per 100 msec dwell time, 8 channels per line											channel in line	Fluorescence intensity (arbitrary units) per 100 msec dwell time, 8 channels per line
0	2273	2183	2298	2234	2212	2246	2317	2239				0	3232	3119	3089	3378	3399	3410	3191	3250
0.8	2222	2253	2410	2451	2312	2354	2369	2383				0.8	3292	3221	3199	3297	3228	3305	3163	3176
1.6	2367	2419	2337	2352	2266	2303	2285	2316				1.6	3230	3261	3166	3327	3303	3148	3195	3161
2.4	2394	2381	2303	2353	2228	2417	2274	2417				2.4	3237	3151	3119	3041	3049	3036	3207	3343
3.2	2324	2417	2634	2538	2322	2438	2361	2331				3.2	3187	3188	3236	3139	3165	3169	3290	3131
4	2345	2429	2438	2388	2310	2243	2260	2373				4	3251	3273	3272	3475	3236	3393	3259	3328
4.8	2472	2474	2393	2430	2466	2562	2425	2408				4.8	3409	3434	3424	3423	3299	3482	3356	3331
5.6	2366	2455	2467	2444	2450	2486	2485	2541				5.6	3417	3445	3473	3414	3409	3212	3345	3411
6.4	2509	2388	2434	2371	2417	2440	2473	2514				6.4	3356	3369	3241	3176	2655	1452	1374	1524
7.2	2452	2505	2381	2504	2886	600	667	726				7.2	1582	1544	1515	1573	1573	1500	1552	1557
8	628	660	691	746	749	755	776	786				8	1624	1557	1601	1549	1673	1596	1610	1648
8.8	799	852	837	855	912	868	938	969				8.8	1622	1764	1752	1784	1642	1655	1644	1630
9.6	904	925	957	1010	1032	1030	1011	1044				9.6	1568	1596	1596	1505	1595	1642	1663	1585
10.4	1046	977	1010	1019	1023	983	941	976				10.4	1729	1709	1579	1574	1654	1745	1593	1641
11.2	1056	1032	1067	1125	1140	1093	1193	1104				11.2	1695	1588	1579	1666	1644	1706	1623	1667
12	1174	1196	1082	1127	1156	1091	1127	1115				12	1625	1606	1613	1629	1573	1601	1558	1492
12.8	1103	1113	1197	1232	1294	1150	1179	1218				12.8	1541	1635	1601	1663	1673	1666	1669	1646
13.6	1277	1235	1282	1231	1257	1312	1286	1268				13.6	1622	1571	1606	1691	1675	1716	1726	1734
14.4	1297	1290	1308	1353	1269	1395	1315	1407				14.4	1696	1743	1670	1807	1725	1789	1720	1830
15.2	1226	1199	1175	1166	1073	1117	1065	1022				15.2	1843	1866	1919	1896	1921	1993	1915	1922
16	1126	1089	1197	1104	1108	1100	1183	1181				16	1897	2006	1909	1829	1900	1852	1720	1879
16.8	1124	1160	1188	1161	1226	1265	1255	1228				16.8	1855	1817	1810	1771	1704	1719	1669	1723
17.6	1275	1229	1193	1182	1171	1105	1111	1192				17.6	1763	1802	1711	1745	1790	1758	1712	1792
18.4	1240	1335	1298	1352	1310	1345	1334	1315				18.4	1742	1810	1673	1733	1738	1717	1712	1754
19.2	1333	1430	1385	1464	1418	1470	1398	1503				19.2	1878	1855	1854	1791	1798	1771	1812	1787
20	1538	1624	1529	1518	1516	1571	1493	1538				20	1719	1931	1790	1847	1754	1704	1776	1759
20.8	1574	1660	1634	1607	1641	1584	1641	1619				20.8	1787	1835	1795	1867	1865	1841	1876	1881
21.6	1671	1534	1441	1509	1401	1427	1455	1544				21.6	1882	1920	1991	1879	1928	1892	1855	1949
22.4	1692	1656	1637	1588	1554	1543	1534	1370				22.4	2035	2007	1994	2026	2138	2002	2047	1958
23.2	1423	1432	1360	1399	1380	1440	1544	1506				23.2	1985	2096	1956	1954	1994	2040	1946	2057
24	1521	1460	1506	1566	1585	1481	1430	1477				24	1994	2004	1894	2022	1936	1889	1915	1889
24.8	1382	1398	1400	1423	1433	1404	1397	1441				24.8	2031	1923	1876	1956	1955	1869	1823	1894
25.6	1558	1521	1563	1493	1527	1483	1521	1561				25.6	1864	1789	1937	1830	1822	1796	1785	1834
26.4	1477	1447	1480	1429	1390	1422	1410	1403				26.4	1785	1852	1916	1827	1789	1771	1724	1815
27.2	1360	1442	1377	1476	1559	1441	1492	1418				27.2	1869	2005	1866	1879	1953	1918	1980	1954
28	1429	1391	1372	1373	1401	1372	1389	1420				28	1955	1900	1844	1809	1911	1821	1879	1789
28.8	1463	1479	1463	1467	1461	1517	1542	1507				28.8	1934	1927	1861	1896	2020	1998	1975	1878
29.6	1520	1521	1467	1515	1453	1478	1517	1543				29.6	1957	1867	1946	2008	1932	1984	1983	2008
30.4	1515	1551	1527	1600	1540	1609	1635	1533				30.4	1911	1935	1863	1898	1913	1861	1876	1811
31.2	1626	1596	1511	1673	1606	1585	1548	1436				31.2	1945	2014	1944	2072	1982	2041	1950	1988
32	1487	1388	1422	1478	1334	1362	1359	1320				32	1983	1948	2046	2030	2001	1971	2045	1986
32.8	1267	1362	1439	1474	1452	1437	1373	1465				32.8	2037	1984	1988	1994	2126	1976	1957	2056
33.6	1532	1576	1666	1656	1633	1644	1639	1646				33.6	1963	2014	1940	2040	1981	2023	2113	1986
34.4	1695	1681	1684	1590	1564	1440	1488	1368				34.4	2008	1937	2022	2196	2089	2147	2260	2193
35.2	1498	1512	1475	1613	1549	1431	1560	1580				35.2	2090	1953	1916	2025	1904	1919	2019	1979
36	1615	1546	1452	1535	1431	1421	1526	1470				36	2141	2044	2015	2084	1982	2052	2008	1931
36.8	1364	1426	1479	1556	1426	1462	1366	1453				36.8	2058	2014	1926	1835	1893	1963	1932	2040
37.6	1448	1426	1409	1450	1394	1451	1357	1432				37.6	2001	1995	1933	1841	2030	2112	2024	2020
38.4	1568	1561	1563	1533	1599	1615	1606	1592				38.4	2022	2024	2056	1913	2024	1958	1973	1908
39.2	1739	1806	1871	1856	1888	1823	1750	1722				39.2	2022	1966	1932	1974	1937	1984	2056	2007
40	1776	1877	1818	1823	1797	1754	1886	1871				40	2088	2070	2214	2192	2191	2067	2135	2217
40.8	1928	1828	1898	1916	1920	1816	1768	1795				40.8	2209	2305	2176	2146	2201	2172	2216	2057
41.6	1658	1732	1726	1726	1743	1846	1766	1674				41.6	1984	2121	2107	2019	1971	1952	1987	2025
42.4	1718	1611	1598	1720	1665	1666	1641	1646				42.4	2127	2098	2016	2059	2049	2095	1985	2156
43.2	1661	1702	1768	1563	1524	1534	1491	1582				43.2	2032	2063	2014	2114	2076	1980	2036	1988
44	1524	1624	1656	1603	1695	1725	1784	1848				44	2074	2084	2109	2097	2172	2090	2113	2285
44.8	1858	1819	1904	1853	1816	1981	1946	1819				44.8	2424	2251	2245	2241	2126	2086	2127	2092
45.6	1805	1895	1874	1753	1795	1832	1839	1893				45.6	2219	2134	2106	2066	2275	2013	2196	2109
46.4	1930	1940	1962	1916	1878	1878	1756	1844				46.4	2122	2100	2157	2168	2153	2167	1974	2099
47.2	1776	1907	1883	1816	1758	1735	1756	1673				47.2	2164	2020	2128	1979	2016	1999	1873	2044
48	1826	1749	1804	1944	1813	1826	1789	1731				48	1941	1884	2014	2089	2031	2016	1860	1870
48.8	1728	1718	1760	1830	1798	1855	1839	1777				48.8	1829	1795	1919	2014	2015	2045	2131	2073
49.6	1839	1781	1849	1856	1712	1800	1844	1963				49.6	1964	2074	2080	2180	2154	2118	2056	2051
50.4	1875	2046	1976	2062	2069	2120	2055	2064				50.4	2050	2113	2035	2026	2061	2095	2089	1989

## Sheet: Fig. 3c and d
Fig. 3d and e-Interactions of myc VEGFR2+ HA-ENG
Fab myc-VEGFR2 alone					Fab myc-VEGFR2-Fab HA-ENG					Fab myc-VEGFR2-IgG HA-ENG					Fab myc-VEGFR2 alone+BMP9					Fab myc-VEGFR2 -Fab HA-ENG+BMP9					Fab myc-VEGFR2 -IgG HA-ENG+BMP9					Fab myc-VEGFR2 alone+VEGF-A					Fab myc-VEGFR2 -Fab HA-ENG+VEGF-A					Fab myc-VEGFR2 -IgG HA-ENG+VEGF-A
Number of measurments	Rf	D			Number of measurments	Rf	D			Number of measurments	Rf	D			Number of measurments	Rf	D			Number of measurments	Rf	D			Number of measurments	Rf	D			Number of measurments	Rf	D			Number of measurments	Rf	D			Number of measurments	Rf	D
1	47.5	6.47826			1	50.54	2.0824			1	85.39	1.52403			1	69.22	3.64081			1	17	8.06233			1	43.5	1.6056			1	20.08	1.64195			1	31.6	1.86436			1	30.9	2.08013
2	82.1	2.84895			2	52.87	3.63415			2	49.7	1.9709			2	60.71	1.95246			2	34.6	4.90132			2	17.89	2.09859			2	34.851	2.19554			2	31.4	1.26271			2	41	3.06584
3	71.35	4.98328			3	83.13	2.68468			3	20.33	2.05824			3	69.62	1.57951			3	32	6.09407			3	27.87	3.24973			3	26	2.50956			3	25.2	1.23857			3	33.75	3.06584
4	85.83	1.9613			4	58	9.21232			4	50.77	1.74159			4	37.62	2.31539			4	30	1.31028			4	66.3	3.88395			4	10.7	1.68546			4	32.6	2.22024			4	0	2.99197
5	99.31	6.71686			5	53.8	2.08328			5	80.42	5.03566			5	13.32	1.17415			5	55.94	2.52179			5	26.59	1.41098			5	24.118	1.43711			5	23.9	1.53292			5	23.66	1.93155
6	26.39	4.25629			6	50.54	2.65834			6	33.9	1.56842			6	66.5	1.67793			6	39.18	4.90132			6	21.72	4.49012			6	29.735	1.69047			6	58.5	1.91615			6	9	2.42671
7	59.16	3.82267			7	52.866	2.13875			7	30	1.98667			7	48.8	1.77694			7	43.67	2.2295			7	28.47	2.34277			7	39.4	2.29938			7	9.6	1.78872			7	13.36	1.58511
8	23.42	2.71898			8	86.97	1.90051			8	51.75	2.94898			8	26.46	4.06061			8	100	3.39965			8	41	2.11648			8	65.7	2.29938			8	62.3	2.75926			8	0	1.78336
9	37.03	3.06584			9	54.739	5.3405			9	39	1.1062			9	28.19	1.75764			9	67.82	1.16218			9	16.8	1.28695			9	27.626	1.42447			9	19.4	4.63597			9	0	1.48406
10	67	1.37454			10	28.318	2.24313			10	49	1.4913			10	71.06	1.17415			10	58.3	1.80696			10	55.6	1.68181			10	40	1.74025			10	31.4	1.32917			10	0	1.25315
11	75.6	2.4052			11	75.7	1.14637			11	54.97	1.50505			11	83.2	2.01534			11	71.99	5.9569			11	44	1.17694			11	12.7	1.60405			11	51.2	1.31393			11	19.2	1.6238
12	69.4	2.72984			12	70.94	2.52551			12	48.79	5.61882			12	33.24	2.49849			12	100	1.39775			12	33.4	1.59678			12	34.4	1.61198			12	24.8	1.69492			12	25.6	2.54179
13	45.8	1.87788			13	90.08	1.79574			13	25.51	1.09884			13	79.24	4.51515			13	76.49	2.74432			13	47.75	3.971			13	25.8	3.31332			13	28.38	2.0127			13	43.86	2.29938
14	47.04	3.39624			14	67.62	2.7707			14	92.95	5.3405			14	42.17	1.35455			14	49.01	5.7529			14	43.73	1.3243			14	17.9	1.43132			14	64.5	3.34456			14	32.86	2.14636
15	45.48	2.02446			15	76.44	1.10616			15	47.68	6.81205			15	70	1.84646			15	88.15	1.18556			15	33.71	5.04418			15	72.3	1.93632			15	48.2	1.22634			15	20.63	2.83216
16	16.06	1.27678			16	51.52	1.90967			16	37.21	1.43486			16	56.7	1.2314			16	76.63	1.40206			16	26.81	2.16727			16	15.5	2.46362			16	26.6	1.19295			16	12	2.38476
17	89.27	3.46649			17	83.3	2.29192			17	14.05	2.56243			17	75.69	1.54244			17	44.42	1.59794			17	34.9	1.18254			17	30.3	1.49598			17	14.5	1.25845			17	32.95	1.29904
18	100	2.03808			18	65.82	2.03928			18	57.1	2.57327			18	57.3	1.64187			18	52.7	1.36287			18	45.2	3.63246			18	13.4	2.57563			18	47	0.862768			18	8.1	0.872365
19	85.5	3.18914			19	46.97	6.65773			19	27.25	1.22266			19	83.5	2.20333			19	82.07	2.38985			19	59.61	4.89166			19	43.35	2.29938			19	27.46	1.45935			19	44.97	0.883225
20	64.1	2.09076			20	66.4	2.39978			20	45.54	1.28007			20	48.4	1.96334			20	50.44	5.14983			20	53.7	4.72881			20	26.7	2.75926			20	49.2	1.50963			20	20.5	2.45066
21	79.43	1.21633			21	17.25	2.51227			21	31.26	4.35825			21	63.49	1.58679			21	25.68	1.08814			21	31.19	2.30722			21	34.3	4.25107			21	34.3	1.52664			21	26.9	1.28781
22	67.89	4.92334			22	97.81	2.53811			22	24.11	5.56468			22	58.8	2.66005			22	100	2.93886			22	33.75	3.20465			22	19.247	1.83951			22	69.8	1.53135			22	42.5	1.5516
23	55.9	1.19871			23	90.38	4.24091			23	80.62	1.76131			23	100	1.43269			23	100	1.43269			23	60.12	2.73666			23	49.1	2.03357			23	12.8	1.43407			23	30.55	1.0681
24	26.19	2.29591			24	50.94	2.69439			24	20.47	1.63198			24	57.58	2.45992			24	78.6	2.98567			24	19.2	3.32768			24	24	2.13773			24	6.8	4.02703			24	14.5	0.932416
25	53.6	3.43548			25	60.85	1.27943			25	31.97	1.95638			25	61.11	4.35049			25	33.65	2.46281			25	23.87	2.61142			25	40	3.28483			25	10.3	5.53903			25	30.6	5.23579
26	16.9	1.17415			26	100	1.65418			26	27.58	4.39787			26	21.63	1.22925			26	24.74	1.67717			26	29.8	2.78833			26	39.87	1.56513			26	3.4	2.18155			26	46.9	1.54468
27	58.17	2.02865			27	42.71	1.43269			27	37.04	3.04044			27	17.52	3.74297			27	100	1.46798			27	21.44	1.32209			27	50.2	1.75191			27	39.6	4.68553			27	12.4	4.90228
28	27.93	1.94279			28	68.87	1.15147			28	71.33	1.65556			28	100	4.07148			28	34.8	1.86951			28	39.5	2.58241			28	57.4	1.37963			28	55.3	1.901			28	20.9	4.90132
29	100	1.10913			29	52.7	2.48462			29	60.21	1.88217			29	93.19	1.42584			29	99.4	1.27678			29	20.7	1.22794			29	18.5	1.67228			29	24.7	5.83444			29	57.4	3.92105
30	100	1.32691			30	57.1	2.35042			30	25.53	1.82397			30	66.62	1.19871			30	92.08	2.62889			30	38.9				30	37.8	1.46365			30	69	1.59796			30	9	1.59358
31	46.54	1.29004			31	68.21	8.41808			31	38.66	6.24528			31	66	2.31478			31	98	2.88106			31	44.2				31	17.49	4.98328			31	31.3	1.36608			31	45.6	3.83368
32	34.9	1.49654			32	18.86	1.50505			32	39.13	1.83498			32	51.7	1.63198			32	72.3	1.58174			32	54.22				32	44	3.76073			32	61.7	2.15614			32	29.4	1.59358
33	66.03	3.01053			33	63.34	2.4094			33	62	3.30788			33	20.09	1.50505			33	24.28	1.25418			33	44				33	24.73	1.91763			33	88.4	1.43269			33	26.6	1.2396
34	72.26	1.44101			34	61.1	1.69981			34	25.7				34	49.33	2.35969			34	57.1	3.76301			34	38.73				34	31.4	2.41319			34	53.7	5.48944			34	16.3	1.74684
35	79	4.12217			35	39.66	1.4494			35	54.07				35	54.3	2.56538			35	57.6	1.08364			35	22.47				35	64.8	1.62133			35	92.19	2.50863			35	35.3
36	57.75	1.28651			36	86.36	1.38928			36	20.88				36	100	9.16923			36	71.2	2.02446			36	18.13				36	62.5	1.54468			36	19.37	1.33244			36	38.6
37	31.16	1.02766			37	71.89	1.35455			37	41.79				37	11.04	3.97673			37	73.54	3.66742			37	32.8				37	77.1	2.24269			37	29.11				37	23.2
38	67.15	3.11526			38	85.3	1.54564			38	21.92				38	59.7	4.18951			38	37.81	1.21226			38	55.28				38	48.1	1.27562			38	50.29				38	43.4
39	68.71	2.31582			39	66.9	1.65462			39	41.14				39	82.1	1.51093			39	34.9	1.73952			39	37.5				39	32.1	1.87733			39	45.87				39	21.5
40	100	1.63055			40	91.4	1.12879			40	68.58				40	64.75	1.58744			40	100	1.20005			40	28.82				40	89.1	1.39324			40	73.27				40	21.1
41	32.41	1.46509			41	36.93	2.76412			41	14.02				41	71.6	2.29234			41	46.65	2.45996			41	47.61				41	35	1.30473			41	7.11				41	15.45
42	53.64	1.01969			42	58.3	0.967011			42	43.15				42	26.23	1.21364			42	90.5	1.75133			42	50.39				42	32.4	1.78017			42	12.39				42	12.54
43	46.7	1.39267			43	65.18	2.83539			43	50.67				43	34.74	1.43269			43	63.3	2.95242			43	39.94				43	51.8	5.5822			43	72.08				43	29.17
44	37.88	5.7145			44	63.1	1.47284			44	34.13				44	82.55	1.63198			44	74.55	1.89096			44	48.79				44	0	2.73284			44	75.7				44	13.51
45	70.59	2.08678			45	67.79	1.65935			45	35.58				45	59.09	2.25464			45	100	1.81676			45	23.94				45	16.6	1.7366			45	47.16				45	27.55
46	100	5.57197			46	54.84	4.33455			46	52.38				46	96.73	2.09299			46	44.64	1.20636			46	25.13				46	27.16				46	39.2				46	52.8
47	53.49	4.16434			47	67.76	7.93144			47	38.02				47	39.25	2.33115			47	37.49	3.42868			47	21.57				47	25.1				47	84.76				47	40.53
48	25.12	3.97122			48	32.17	1.08364			48	21.03				48	17.78	7.85327			48	73.85	1.93454			48	56.7				48	57				48	14.32				48	16.71
49	100	3.18036			49	52.11	1.6867			49	26.05				49	99.3				49	100	1.32209			49	29.2				49	55.73				49	31.39				49	42.1
50	75.7	1.68113			50	42	8.67894			50	30.73				50	86.9				50	47.99	1.34598			50	27.15				50	65				50	27.2				50	42.19
51	23.9	3.91364			51	67.66	2.84737			51	29.87				51	69.8				51	88.96				51	45.65				51	61.1				51	48.8				51	12.82
52	56.98	0.889552			52	41.3	2.09859			52	37				52	81.84				52	68.63				52	37.05				52	19.29									52	54
53	30.1	2.89141			53	36.43	1.19871			53	54.08				53	79.65				53	76.88				53	62.55				53	32.35									53	19.36
54	38.64	1.39775			54	68.9	3.02544								54	60.93				54	48.54									54	67.74				no. of cells (n-1)	50	35			54	70.7
55	52.3	2.94804			55	92.1	2.36313			no. of cells (n-1)	52	32			55	64.55				55	66.07									55	100				STDEV	22.9272	1.37679			55	12.4
56	51.37	1.54796			56	83.47	1.2314			STDEV	18.3463	1.67216			56	19.8				56	34.14				no. of cells (n-1)	52	29			56	13.12				Average	39.9814	2.2491			56	29.65
57	38.79	5.245			57	60.36	3.83043			Average	42.1134	2.73762			57	8.99				57	49.84				STDEV	13.166	1.21394			57	100				SEM	0.458544	0.0393369			57	56.3
58	37.23	1.21436			58	39.36	1.72446			SEM	0.352814	0.0522551								58	67.6				Average	37.3366	2.62039			58	10.25									58	38.8
59	92	1.36572			59	64.6	6.9737													59	50.8				SEM	0.253192	0.0418598			59	61.55									59	25.52
60	70.83	4.67143			60	67.89	1.54564								no. of cells (n-1)	56	47													60	100
61	59.93	1.54564			61	46.78	6.15957								STDEV	25.195	1.59322													61	50
62	26.4				62	23.59	2.77147								Average	58.2389	2.4582			no. of cells (n-1)	58	49								62	60.5									no. of cells (n-1)	58	33
63	98				63	87.59	2.27627								SEM	0.449911	0.0338984			STDEV	24.7036	1.57713								63	63.12									STDEV	15.8031	1.17164
64	43.4				64	83.62	2.55224													Average	62.9919	2.51349								64	10.24									Average	27.4083	2.24569
65	83.67				65	83.3	1.54244													SEM	0.425924	0.0321864								65	58.7									SEM	0.272468	0.0355041
66	49.39				66	54.34	2.32856
67	61.44				67	33.71	1.01695
68	46.23				68	37.67																								no. of cells (n-1)	64	49
69	71.11				69	45.9																								STDEV	23.3991	0.943803
70	58.8				70	100																								Average	40.7084	2.17689
					71	33.53																								SEM	0.365611	0.0192613
					72	55
no. of cells (n-1)	69	60			73	87.7
STDEV	23.6568	1.47555			74	83.36
Average	59.0413	2.65553
SEM	0.342852	0.0245925
					no. of cells (n-1)	73	66
					STDEV	20.0196	1.9393
					Average	61.8856	2.71843
					SEM	0.274242	0.0293834

## Sheet: Fig. 4a and b
Fig. 4a and b-Interactions of myc NRP1+ HA-VEGFR2
Fab myc-NRP1 alone					Fab myc-NRP1-Fab HA-VEGFR2					Fab myc-NRP1-IgG HA-VEGFR2					Fab myc-NRP1 alone+VEGF-A					Fab myc-NRP1 -Fab HA-VEGFR2+VEGF-A					Fab myc-NRP1 -IgG HA-VEGFR2+VEGF-A
Number of measurments	Rf	D			Number of measurments	Rf	D			Number of measurments	Rf	D			Number of measurments	Rf	D			Number of measurments	Rf	D			Number of measurments	Rf	D
1	61.04	1.63295			1	21.04	3.79502			1	18.11	4.164			1	29.95	1.543			1	64.7	1.38928			1	15.74	2.153
2	47.22	2.93886			2	30.81	1.16602			2	42.8	2.167			2	48.4	2.024			2	25.95	3.60208			2	9.58	1.665
3	41.95	3.59504			3	97.58	5.81713			3	31.75	3.612			3	75.7	1.468			3	21.08	2.78505			3	0	1.335
4	21.12	2.42845			4	89.94	1.2187			4	35.5	1.322			4	47.1	1.594			4	36.71	2.33484			4	43.4	2.151
5	35.63	1.45393			5	6.46	1.54564			5	16.68	3.412			5	22.97	4.961			5	24.06	1.19765			5	55.6	2.029
6	87.7	3.20685			6	82.8	1.32151			6	46.644	1.838			6	51.36	2.041			6	22.9	3.07953			6	41.21	0.896
7	75.06	1.78758			7	61.2	1.67793			7	78.1	1.134			7	49.86	1.433			7	55.97	1.04166			7	11.12	4.668
8	38.26	2.25758			8	54.36	1.0939			8	54.128	1.232			8	58.2	1.748			8	71.55	0.995098			8	35.53	3.116
9	65.03	1.50505			9	58.1	1.81849			9	50.1	2.258			9	49	2.447			9	55.79	2.02446			9	8.33	1.062
10	51.6	4.22372			10	15.96	1.17787			10	38.6	2.935			10	78.91	1.289			10	74.04	5.29684			10	36.96	1.488
11	41.6	1.42584			11	33.6	2.06069			11	28.253	1.021			11	53.4	2.084			11	64.88	1.54805			11	11.88	2.38
12	67.4	5.59058			12	83.82	1.5367			12	16.47	3.191			12	45.4	1.835			12	46.11	3.61607			12	64.25	1.769
13	38.25	1.20404			13	57.03	1.50505			13	34.383	2.319			13	61.4	1.505			13	40	1.21201			13	15.19	2.167
14	29.94	2.61307			14	70	6.0202			14	27.426	2.485			14	62.8	1.594			14	23.67	1.86834			14	32.07	2.463
15	58.4	1.58679			15	36.62	3.49839			15	31.7	5.418			15	51.94	1.468			15	37.8	2.20587			15	40.21	2.084
16	38.45	1.10575			16	73.14	1.6969			16	32.5	1.739			16	68.39	2.518			16	25.5	2.23372			16	77.15	1.688
17	52.73	2.05952			17	32.61	1.59358			17	33.457	2.246			17	35.5	1.042			17	9.47	1.83498			17	15.62	1.342
18	37.3	1.64187			18	55	1.12771			18	42.1	1.769			18	33	3.158			18	42	1.46798			18	26.3	0.963
19	67.4	1.09519			19	41.4	1.65917			19	33.3	1.464			19	85.59	1.2			19	7.53	3.72239			19	13.5	1.646
20	50.49	1.38928			20	28.73	5.45288			20	26.66	2.556			20	54.58	3.096			20	81.93	5.41818			20	23.97	1.322
21	63.7	1.22332			21	35.42	5.5177			21	23.87	1.339			21	52.85	4.787			21	84.3	4.92562			21	18.3	2.103
22	32.12	3.66995			22	56.9	1.90199			22	22.9	2.852			22	33.16	1.548			22	29.2	1.67546			22	37.7	2.165
23	100	3.68894			23	51.68	1.11899			23	31.809	2.316			23	39.7	1.806			23	47.43	2.17518			23	36.01	3.612
24	98.36	2.14173			24	86.67	1.63198			24	32.485	1.07			24	56.8	1.544			24	8.8	1.32209			24	16.1	1.957
25	68.1	1.80455			25	43.02	4.62704			25	38.7	3.612			25	36.77	2.819			25	32.7	2.7955			25	36.6	1.834
26	57.8	1.45372			26	43.28	7.38391			26	20.78	2.553			26	100	1.23			26	41.2	1.63198			26	11.32	1.587
27	48.2	2.76407			27	30.87	1.33954			27	19.8	3.091			27	52.65	1.136			27	4.45	1.66812			27	0	2.935
28	47.06	2.20316			28	100	1.32209			28	26.7	2.709			28	36.81	1.678			28	43.01	1.39775			28	0	1.329
29	64.51	5.31991			29	75.8	1.17787			29	37.2	1.748			29	35.2	1.231			29	21.44	1.19871			29	34.7	2.772
30	50.79	2.00673			30	53.29	1.45553			30	22.18	3.687			30	56.7	1.434			30	42.8	1.19627			30	26.7	1.443
31	100	4.90939			31	22.11	1.46798			31	22.248	1.954			31	46.06	1.504			31	39.8	1.69318			31	34.67	3.093
32	51.67	1.40264			32	55.14	5.05856			32	30.007	1.228			32	59.53	1.441			32	13.54	1.73121			32	27.5	4.413
33	38.52	2.35354			33	48.7	3.238			33	43.029	1.154			33	61.57	1.678			33	5.61	2.01351			33	23.45	1.806
34	45.25	3.57503			34	72.4	2.49493			34	32.2	3.87			34	57.3	2.131			34	31	1.19871			34	34.98	2.023
35	23.39	2.391			35	63.36	1.36572			35	37.9	2.58			35	56.01	1.505			35	46.4	1.6118			35	15.06	1.806
36	100	2.02523			36	80	1.36572			36	34.6	4.197			36	31.4	1.775			36	22.9	1.46798			36	27.75	4.926
37	43.41	4.50178			37	40.18	1.85691			37	28.3	0.911			37	47.86	3.921			37	28.79	1.7478			37	6.08	1.398
38	58.25	1.50505			38	33.7	1.21969			38	40.886	1.814			38	31.23	2.207			38	36.53	1.29075			38	23.3
39	73.55	1.08074			39	32.96	1.96053			39	22.6	3.67			39	52.02	4.473			39	37.1	1.30473			39	26.4
40	38.1	1.50505			40	29.3	1.20453			40	50.746	1.022			40	25.54	1.505			40	64.5	2.25758			40	28.21
41	54.29	3.70214			41	61.9	1.37868			41	43.3	2.58			41	35.2	5.517			41	62.26	1.42074			41	34.6
42	61.54	1.39487			42	76.3	4.51447			42	33.8	3.386			42	26.84	2.007			42	25.6	2.15417			42	0
43	70.17	1.22823			43	38.57	3.574			43	64.1	1.514			43	48.8	1.468			43	28.5	1.30473			43	27.1
44	86	3.00652			44	70.99	1.27787			44	45.2	1.468			44	22.2	1.788			44	14.93				44	9.89
45	53.63	4.57743			45	48.96	1.33156			45	28.5	2.615			45	32.7	2.007			45	33.8				45	23.3
46	90.85	1.15147			46	93.5	4.66251			46	23.9	3.187			46	16.27	1.411			46	47.17				46	46.18
47	74.6	3.7926			47	83.54	4.10186			47	35.2	3.187			47	27.5	6.204			47	74.36				47	6.26
48	75.77	2.11967			48	25.68	1.14823			48	35.4	1.118			48	29.1	0.978			48	12.91				48	8
49	67.61	2.25693			49	37.23	1.36783			49	32.943	2.795			49	39.64	1.257			49	64.2				49	18.75
50	71.07	1.23141			50	74.98	5.12591			50	22.9	5.748			50	35.16				50	54.22				50	21.17
51	42.74	2.44663			51	54.89	1.52101			51	19.4				51	36.6				51	42.65				51	11.8
52	90.02	3.90943			52	42.69	2.09026								52	7.17				52	44				52	6.14
53	74.32	1.36572			53	55	0.941233								53	24.45				53	23.4				53	50
54	77.94	1.89567			54	34.96	3.14187			no. of cells (n-1)	50	49								54	100				54	0
55	67.67	2.20372			55	77.46	1.37705			STDEV	11.922	1.12876								55	27.07				55	0
56	39.93	4.00635			56	63.06				Average	33.7695	2.46514			no. of cells (n-1)	52	48			56	0				56	0
57	100	1.59358			57	97.6				SEM	0.23844	0.023036			STDEV	17.6611	1.20324			57	34.6				57	11.57
58	52.6	1.65449			58	66.95									Average	45.5517	2.12322								58	59.2
59	48.77	2.11093			59	61.12									SEM	0.339636	0.0250676								59	0
60	18.21	1.15147			60	83.11														no. of cells (n-1)	56	42			60	18.6
61	49.8	1.78351			61	89.5														STDEV	21.9355	1.10507			61	56.4
62	47.21	1.35455			62	44.31														Average	38.6458	2.09436
63	67.54	0.950862																		SEM	0.391706	0.0263113
64	65.8	1.50505																							no. of cells (n-1)	60	36
65	48.33	2.14936			no. of cells (n-1)	61	54																		STDEV	17.8131	0.974729
66	50.73	1.26058			STDEV	22.8295	1.63192																		Average	23.7934	2.15105
67	51.22	1.83498			Average	55.9239	2.41904																		SEM	0.296885	0.0270758
68	60.1	1.06733			SEM	0.374254	0.0302208
69	63.9	3.69525
70	57.39	2.14068
71	61.1	1.62929
72	76.2	1.65381
73	96.04	1.79659
74	62.3	1.59358
75	57.79	1.50505
76	61.2	1.20453
77	28.56	1.67793
78	77.23	2.30351
79	56.57	1.214
80	100	3.35533
81	61.9	4.77044
82	50.7	5.96262
83	50.2	1.55416
84	69.3	2.90363
85	43.3	6.20756
86	74.85	3.27321
87	100	1.24122
88	47.28	4.39865
89	24.62	6.53509
90	43.72	1.43269
91	53.93	2.78265
92	74.62	2.27717
93	53.82	0.948863
94	41.68	1.15281
95	100
96	66.79
97	56.4
98	59.4
99	71.42
100	55.39
101	86.71
102	71.79
no. of cells (n-1)	101	93
STDEV	19.4825	1.3112
Average	60.0383	2.38493
SEM	0.192896	0.014099

## Sheet: Fig. 4c and d
Fig. 4c and d-Interactions of myc NRP1+ HA-VEGFR2 in the presence of untagged ENG
Fab myc-NRP1 alone					Fab myc-NRP1-Fab HA-VEGFR2					Fab myc-NRP1-Fab HA-VEGFR2+untagged ENG					Fab myc-NRP1-IgG HA-VEGFR2					Fab myc-NRP1-IgG HA-VEGFR2+untagged ENG
Number of measurments	Rf	D			Number of measurments	Rf	D			Number of measurments	Rf	D			Number of measurments	Rf	D			Number of measurments	Rf	D
1	61.04	1.63295			1	21.04	3.79502			1	50.7	1.69318			1	18.11	4.164			1	40.39	1.664
2	47.22	2.93886			2	30.81	1.16602			2	24.58	2.46387			2	17.04	2.443			2	45.43	2.439
3	41.95	3.59504			3	97.58	5.81713			3	30.78	3.90625			3	28	3.63			3	5.02	1.114
4	21.12	2.42845			4	89.94	1.2187			4	49.03	1.2803			4	31.75	1.322			4	34.87	2.326
5	35.63	1.45393			5	6.46	1.54564			5	29.01	4.12914			5	35.5	3.412			5	1.69	2.58
6	87.7	3.20685			6	82.8	1.32151			6	20.68	4.60004			6	16.68	1.838			6	12.29	3.239
7	75.06	1.78758			7	61.2	1.67793			7	22.62	1.83498			7	46.64	1.134			7	27.97	4.03
8	38.26	2.25758			8	54.36	1.0939			8	20.56	3.45716			8	78.1	1.232			8	14.14	3.432
9	65.03	1.50505			9	58.1	1.81849			9	33.57	3.4979			9	54.13	1.769			9	11.19	2.146
10	51.6	4.22372			10	15.96	1.17787			10	71.47	1.9894			10	12.66	3.043			10	23.68	1.631
11	41.6	1.42584			11	33.6	2.06069			11	24.29	2.54167			11	34.36	1.021			11	95.7	1.866
12	67.4	5.59058			12	83.82	1.5367			12	57.2	2.46281			12	17.57	3.191			12	55.5	1.29
13	38.25	1.20404			13	57.03	1.50505			13	54.76	1.89567			13	28.25	2.319			13	28.74	4.601
14	29.94	2.61307			14	70	6.0202			14	46.08	0.800064			14	16.47	2.485			14	22.41	5.574
15	58.4	1.58679			15	36.62	3.49839			15	32.06	1.33272			15	34.38	1.739			15	19.17	4.984
16	38.45	1.10575			16	73.14	1.6969			16	5.5	1.05391			16	27.43	2.246			16	33.19	1.754
17	52.73	2.05952			17	32.61	1.59358			17	68.9	1.23141			17	15.93	1.464			17	15.4	1.188
18	37.3	1.64187			18	55	1.12771			18	50.2	4.05707			18	36.19	1.339			18	37.2	1.571
19	67.4	1.09519			19	41.4	1.65917			19	20.65	1.38993			19	33.55	2.316			19	23.32	1.806
20	50.49	1.38928			20	28.73	5.45288			20	63.24	1.17928			20	29.72	1.07			20	16.08	1.472
21	63.7	1.22332			21	35.42	5.5177			21	42.28	2.70909			21	33.3	2.553			21	37.36	1.29
22	32.12	3.66995			22	56.9	1.90199			22	76.15	2.59329			22	23.87	5.742			22	48.06	3.386
23	100	3.68894			23	51.68	1.11899			23	52.3	1.90085			23	10.11	3.772			23	37.6	1.553
24	98.36	2.14173			24	86.67	1.63198			24	64.38	1.27259			24	31.81	1.748			24	25.6	1.106
25	68.1	1.80455			25	43.02	4.62704			25	70.1	1.32151			25	43.81	3.687			25	72.19	1.419
26	57.8	1.45372			26	43.28	7.38391			26	74.37	3.18717			26	32.48	1.954			26	71.4	2.301
27	48.2	2.76407			27	30.87	1.33954			27	68.7	2.74953			27	20.78	1.228			27	28.9
28	47.06	2.20316			28	100	1.32209			28	76.19	5.76514			28	12.39	1.154			28	15.56
29	64.51	5.31991			29	75.8	1.17787			29	30.72	2.34975			29	22.67	5.118			29	21.41
30	50.79	2.00673			30	53.29	1.45553			30	77.5	1.68491			30	37.2	2.58			30	40.55
31	100	4.90939			31	22.11	1.46798			31	96.67	3.87013			31	14.9	7.207			31	7.6
32	51.67	1.40264			32	55.14	5.05856			32	70.5	1.53635			32	22.18	0.911			32	22
33	38.52	2.35354			33	48.7	3.238			33	37.5	0.934169			33	22.25	1.814			33	21.6
34	45.25	3.57503			34	72.4	2.49493			34	36.86	3.66995			34	30.01	1.022			34	13.74
35	23.39	2.391			35	63.36	1.36572			35	14.79	1.52004			35	43.03	1.514			35	28.99
36	100	2.02523			36	80	1.36572			36	22.98	1.92775			36	16.75	1.896			36	18.3
37	43.41	4.50178			37	40.18	1.85691			37	79.42	1.65887			37	37.9	2.615			37	2.83
38	58.25	1.50505			38	33.7	1.21969			38	56.77	2.50038			38	22.69	4.926			38	56.61
39	73.55	1.08074			39	32.96	1.96053			39	28.3	1.78889			39	28.35	1.118			39	81.2
40	38.1	1.50505			40	29.3	1.20453			40	53.18	2.20849			40	40.89				40	19.2
41	54.29	3.70214			41	61.9	1.37868			41	60.6	1.69318			41	15.93				41	10
42	61.54	1.39487			42	76.3	4.51447			42	36.15	3.51871			42	50.75				42	33.8
43	70.17	1.22823			43	38.57	3.574			43	36.6				43	29.55				43	37.12
44	86	3.00652			44	70.99	1.27787			44	29.27				44	21.65				44	23.07
45	53.63	4.57743			45	48.96	1.33156			45	36.04				45	14.59				45	36.6
46	90.85	1.15147			46	93.5	4.66251			46	44.77				46	24.25				46	22.65
47	74.6	3.7926			47	83.54	4.10186			47	47.27				47	84.26				47	35.06
48	75.77	2.11967			48	25.68	1.14823			48	51.36				48	45.2				48	12.25
49	67.61	2.25693			49	37.23	1.36783			49	32.08				49	9.97				49	42.1
50	71.07	1.23141			50	74.98	5.12591			50	24.53				50	18.38				50	100
51	42.74	2.44663			51	54.89	1.52101			51	53.82				51	21.6				51	60.45
52	90.02	3.90943			52	42.69	2.09026			52	66				52	17.55
53	74.32	1.36572			53	55	0.941233								53	29.58
54	77.94	5.86568			54	34.96	3.14187			no. of cells (n-1)	51	40			54	11.56				no. of cells (n-1)	50	26
55	67.67	6.53509			55	77.46	1.37705			STDEV	20.4402	1.13478			55	32.94				STDEV	22.1991	1.26127
56	39.93	3.29909			56	63.06				Average	46.616	2.36089			56	13.68				Average	32.2976	2.37546
57	100	4.79531			57	97.6				SEM	0.400788	0.0283695			57	7.9				SEM	0.443983	0.0485102
58	52.6	5.08967			58	66.95									58	18
59	48.77	0.978011			59	61.12
60	18.21	4.52654			60	83.11
61	49.8	1.39775			61	89.5									no. of cells (n-1)	57	49
62	68.35	3.46657			62	44.31									STDEV	14.893	1.45047
63	27.5	1.67793													Average	28.0547	2.45477
64	23.25	1.95666													SEM	0.26128	0.0296014
65	50.44	3.02176			no. of cells (n-1)	61	54
66	75.24	4.37425			STDEV	22.8295	1.63192
67	39.1	5.21325			Average	55.9239	2.41904
68	32.63	2.53924			SEM	0.374254	0.0302208
69	49.2	4.63107
70	58.84	2.65526
71	45.2	3.13909
72	92.4	2.01829
73	59	1.54805
74	48.33	2.44583
75	62.42	1.74626
76	48.22	1.87934
77	55.82	2.08392
78	50.22	1.38928
79	59.37	1.0682
80	40.28	1.37963
81	49.2	1.16493
82	90.9	1.80606
83	105.72	1.93507
84	82.68	1.49367
85	50.1	2.08392
86	59.2	3.77626
87	78.41	3.28491
88	67.6	1.42584
89	60.85	3.18894
90	55	2.1667
91	49	2.08392
92	88.43	1.80606
93	61.4	2.29231
94	35.57	1.50505
95	52.49	3.45307
96	55.8	1.7478
97	48.03	1.04293
98	100	1.10347
99	53.3	4.04957
100	44	1.80606
101	50.7	1.17416
102	89	1.80606
103	28.2	1.46437
104	60	1.42584
105	54.44	1.17787
106	77.54	5.10064
107	50.81	3.70914
108	46.78	1.30264
109	46	1.35455
110	46.97	1.91121
111	78.3	2.17629
112	63.4	1.42588
113	50.03	4.10966
114	45.97	1.2731
115	46.52	3.16422
116	78.79
117	24.41
118	58.49
119	72.99
120	45.15
121	38.92
122	40.47
123	24.39
124	70.01
125	42.13
no. of cells (n-1)	124	115
STDEV	19.549	1.29016
Average	57.4462	2.47795
SEM	0.157653	0.0112188

## Sheet: Fig. 5b and c
	Fig. 5b and c: NRP1 overexpression in the presence of ENG enhances VEGF-A-mediated signaling in MEECs
	Fig.5b
			exp1	exp2	exp3	exp4	exp5	exp6	Average	SDEV	SEM
		meec plus CTR-	32.4469	26.81	33.449	43.4394	52.4358	30.9601	36.5902	9.51187	1.90237
	pvegfr2/tvegfr2	meec plus CTR+	100	100	100	100	100	100	100	0	0
		meec plus MYC NRP1-	61.959	38.6915	33.985	15.9673	43.6912	14.2711	34.7608	17.9364	3.58728
		meec plus MYC NRP1 +	181.407	198.184	152.385	146.959	233.094	251.83	193.977	42.4109	8.48217
		meec minus CTR-	38.9248	4.22515	36.3542	23.8228	50.6522	16.2607	28.3733	16.8638	3.37275
		meec minus CTR+	43.5251	18.1805	43.4635	43.9486	140.894	111.703	66.9524	47.9132	9.58265
		meec minus MYC NRP1-	43.6272	55.1089	22.1624	8.74463	10.2391	61.6712	33.5922	23.0022	4.60045
		meec minus MYC NRP1 +	39.9002	30.409	12.0598	33.6658	105.329	168.665	65.0048	59.9732	11.9946
	Fig.5c
			exp1	exp2	exp3	exp4	exp5	exp6	exp7	exp8	Average	SDEV	SEM
		meec plus CTR-	11.5219	50.2413	9.80713	16.0188	68.6095	33.7785	34.4786	63.5754	36.0039	23.0476	3.29251
	(pERK1/2)/tERK1/2)	meec plus CTR+	100	100	100	100	100	100	100	100	100	0	0
		meec plus MYC NRP1-	44.6944	153.75	21.7593	28.7636	51.3478	52.7505	34.7138	61.9141	56.2117	41.6053	5.94362
		meec plus MYC NRP1 +	275.865	210.602	171.438	156.919	136.717	154.512	143.954	150.868	175.109	46.6176	6.65965
		meec minus CTR-	65.0062	56.7268	15.7068	35.5382	28.6829	34.5882	25.741	47.5112	38.6877	16.555	2.36501
		meec minus CTR+	103.887	70.0247	39.915	120.272	54.4424	77.8351	49.6584	91.0746	75.8887	27.9405	3.9915
		meec minus MYC NRP1-	75.9983	29.4444	10.5828	36.4853	40.8308	38.9859	38.7311	72.5591	42.9522	21.6423	3.09176
		meec minus MYC NRP1 +	6.88754	30.0331	33.7675	124.069	49.0045	48.6085	56.7501	68.5406	52.2076	34.5591	4.93702

## Sheet: Fig. 6b and c
	Fig.6: NRP1 knockdown inhibits VEGF-A signaling in MEECs expressing ENG
	Fig.6b
			exp1	exp2	exp3	exp4	exp5	Average	SDEV	SEM
		meec plus CTR-	14.7608	125.303	20.7029	7.66145	15.7608	36.8378	49.6722	12.4181
	pvegfr2/tvegfr2	meec plus CTR+	100	100	100	100	100	100	0	0
		meec plus siNRP1	4.89672	25.9497	5.00784	5.23809	14.6165	11.1418	9.25779	2.31445
		meec plus siNRP1 +vegfa	38.9761	73.9304	36.1119	37.7071	65.4307	50.4312	17.8561	4.46403
		meec minus CTR-	8.37464	39.2139	41.2648	31.615	24.9048	29.0747	13.264	3.316
		meec minus CTR+	38.0521	66.0045	41.957	34.8572	44.0697	44.9881	12.2726	3.06814
		meec minus siNRP1	11.4892	8.38139	35.964	5.21556	31.7943	18.5689	14.2278	3.55695
		meec minus siNRP1 + vegfa	32.064	63.2641	53.6493	33.0656	24.7483	41.3583	16.294	4.0735
	Fig.6c
			exp1	exp2	exp3	exp4	Average	SDEV	SEM
		meec plus CTR-	82.4499	35.2739	33.3027	31.6745	45.6752	24.5606	8.18685
	(pERK1/2)/tERK1/2)	meec plus CTR+	100	100	100	100	100	0	0
		meec plus siNRP1	64.2366	34.8977	47.2087	29.0699	43.8532	15.5509	5.18362
		meec plus siNRP1 +vegfa	54.1862	40.7413	63.1541	40.0252	49.5267	11.1785	3.72617
		meec minus CTR-	14.5883	25.16	26.0547	18.0045	20.9519	5.56567	1.85522
		meec minus CTR+	87.7358	28.8624	15.4418	29.2297	40.3174	32.2566	10.7522
		meec minus siNRP1	58.671	25.0276	18.1871	23.3988	31.3211	18.4652	6.15507
		meec minus siNRP1 + vegfa	76.7662	18.8615	43.819	23.1824	40.6573	26.4215	8.80715

[truncated: 14 more sheets: Fig. 7b, Fig. 8b, Supp. Fig. 1b, Supp. Fig. 2a and b, Supp. Fig. 3a and b, Supp. Fig. 4a and b, Supp. Fig. 5a, Supp. Fig. 5c and d, Supp. Fig. 6b and c, Supp. Fig. 7b and c, Supp. Fig. 8, Supp. Fig. 9b, Supp. Fig. 9d, Supp. Fig. 10b]
